# Supplementary material for: Perceived Benefits and Barriers for Autistic Adults Accessing Therapeutic Horse Riding for Mental Health
Source: Behav Sci (Basel). 2026 Jan 7;16(1):84. doi: 10.3390/bs16010084 (PMC12837896; doi:10.3390/bs16010084)
Supplement: Supplementary file 1 [file behavsci-16-00084-s001.zip]

Archive with 1 entries (1 files):
- behavsci-3989751-supplementary.pdf
